# Supplementary material for: Association of Polycystic Ovary Syndrome with Clinical, Physical, and Reproductive Factors: A Data-Driven Analysis
Source: Diagnostics (Basel). 2025 Mar 12;15(6):711. doi: 10.3390/diagnostics15060711 (PMC11941334; doi:10.3390/diagnostics15060711)
Supplement: Supplementary file 1 [file diagnostics-15-00711-s001.zip]

Archive with 1 entries (1 files):
- diagnostics-3493373-supplementary.pdf
